# Supplementary material for: Diphenyl Urea Derivatives as Inhibitors of Transketolase: A Structure-Based Virtual Screening
Source: PLoS One. 2012 Mar 5;7(3):e32276. doi: 10.1371/journal.pone.0032276 (PMC3293897; doi:10.1371/journal.pone.0032276)
Supplement: Table S1 — Smiles and MDL numbers of best ranked molecules. (XLS) [file pone.0032276.s003.xls]

## Sheet: Sheet1_2
	Table S1: Smiles and MDL numbers of best ranked molecules.
	Smiles code	MDL Number
	Cc1cn([C@@H]2O[C@H](CO)[C@@H](O)[C@H]2O)c(=O)nc1N	MFCD00006548
	N[C@@H](CSCc1ccccc1)C(=O)Nc1ccc(cc1)[N](O)=O	MFCD00007302
	Oc1ccc(c2C(=O)c3c(c(O)ccc3[N](O)=O)C(=O)c12)[N](O)=O	MFCD00019149
	C[C@H](NC(=O)[C@@H](N)Cc1ccc(O)cc1)C(O)=O	MFCD00020398
	Oc1cc(cc2ccc(Nc3ccccc3)cc12)S(O)(=O)=O	MFCD00021509
	O[N](=O)c1ccc(N\N=C2\C(=O)Nc3ccccc23)cc1	MFCD00022799
	O[N](=O)c1ccc(NCn2c3ccccc3[nH]c2=S)cc1	MFCD00022813
	OC(=O)c1ccc(NCn2c3ccccc3[nH]c2=S)cc1	MFCD00022814
	Cc1ncc(COP(O)(O)=O)c(CN)c1O	MFCD00023504
	CC(=N/O)\C(C)=N\Nc1ccc(cc1)[N](O)=O	MFCD00024595
	Oc1cccc(NCc2cc(ccc2O)[N](O)=O)c1	MFCD00024696
	CC(CCC(O)=O)(c1ccc(O)c(N)c1)c1ccc(O)c(N)c1	MFCD00025182
	COc1cccc(CNc2ccc(cc2OC)[N](O)=O)c1O	MFCD00031264
	COc1cccc(CNc2ccc(cc2)[N](O)=O)c1O	MFCD00031331
	CCNC(=O)NNc1ccc(cc1)[N](O)=O	MFCD00031332
	Cc1c(Cl)cccc1NC(=O)Nc1cc(ccc1O)[N](O)=O (Compound T2)	MFCD00031368
	OC(=O)c1ccc(NNC(=S)Nc2ccccc2)cc1	MFCD00033391
	CC[C@@H](CO)Nc1nc2ccc(cc2c2ccccc12)[N](O)=O	MFCD00033430
	OC(=O)c1ccc(NNC(=O)NC2CCCCC2)cc1	MFCD00034289
	CCNC(=S)NNC(=O)c1ccc(O)cc1	MFCD00034317
	OC(=O)c1ccc(NNC(=O)Nc2cccc(c2)[N](O)=O)cc1	MFCD00034533
	C[C@H](CCC(=O)NCC(O)=O)[C@H]1CC[C@H]2[C@@H]3CC[C@@H]4C[C@H](O)CC[C@]4(C)[C@H]3C[C@H](O)[C@]12C	MFCD00036742
	CC(C)[C@H](NC(=O)[C@@H](N)Cc1ccc(O)cc1)C(O)=O	MFCD00037192
	N[C@@H](Cc1ccc(O)cc1)C(=O)NCC(O)=O	MFCD00037779
	CSCC[C@H](NC(=O)[C@@H](N)Cc1c[nH]cn1)C(O)=O	MFCD00037861
	NCC(=O)NCC(=O)N[C@@H](Cc1c[nH]c2ccccc12)C(O)=O	MFCD00037957
	C[C@H](NC(=O)[C@@H](N)Cc1c[nH]c2ccccc12)C(O)=O	MFCD00037965
	N[C@@H](Cc1c[nH]c2ccccc12)C(=O)NCC(O)=O	MFCD00037967
	OC(=O)c1ccc(NC(=O)[C@H](Cc2ccc(O)cc2)NC(=O)c2ccccc2)cc1	MFCD00042647
	OC[C@@H](O)[C@@H](O)[C@H](O)[C@@H](O)\C=N\Nc1ccccc1	MFCD00046757
	N[C@@H](Cc1c[nH]c2ccccc12)C(=O)NCCC(O)=O	MFCD00050397
	Oc1ccc(\N=N\c2cc(ccc2O)S(O)(=O)=O)c(O)c1	MFCD00056115
	CN1[C@@H](CNc2ccc(cc2)C(=O)N[C@H](CCC(O)=O)C(O)=O)CNc2nc(N)nc(O)c12	MFCD00057288
	C[C@H]1O[C@@H](Oc2ccccc2[N](O)=O)[C@H](O)[C@@H](O)[C@H]1O	MFCD00057511
	N[C@@H](CC(O)=O)C(=O)N[C@@H](Cc1ccccc1)C(N)=O	MFCD00057665
	CSCC[C@H](NC=O)C(=O)Nc1ccc(cc1)[N](O)=O	MFCD00057928
	Cc1ncc(CO)c(\C=N\[C@@H](CCC(O)=O)C(O)=O)c1O	MFCD00059936
	CSCC[C@H](N)C(=O)Nc1ccc(cc1)[N](O)=O	MFCD00063424
	CC(C)C[C@H](N)C(=O)Nc1ccc(cc1)[N](O)=O	MFCD00063681
	C[C@@H]1O[C@H](Oc2ccc(cc2)[N](O)=O)[C@@H](O)[C@H](O)[C@@H]1O	MFCD00063699
	C[C@H](CCC(O)=O)[C@H]1CC[C@H]2[C@@H]3CC[C@@H]4C[C@H](O)CC[C@]4(C)[C@H]3C[C@H](O)[C@]12C	MFCD00064139
	CC(C)[C@H](N)C(=O)NCC(=O)NCC(O)=O	MFCD00065941
	C[C@]12C[C@H](O)[C@H]3[C@@H](CCC4=CC(=O)CC[C@]34C)[C@@H]1CC[C@]2(O)C(=O)COC(=O)CCC(O)=O	MFCD00069472
	C[C@@H]1O[C@@H](Oc2ccc(cc2)[N](O)=O)[C@H](O)[C@H](O)[C@H]1O	MFCD00069788
	CN1[C@H](CNc2ccc(cc2)C(=O)N[C@H](CCC(O)=O)C(O)=O)CNc2nc(N)nc(O)c12	MFCD00070146
	CN1[C@H](CNc2ccc(cc2)C(=O)N[C@H](CCC(O)=O)C(O)=O)CNc2nc(N)nc(O)c12	MFCD00070147
	C[C@H](N)C(=O)N[C@@H](C)C(=O)Nc1ccc(cc1)[N](O)=O	MFCD00077088
	C\C(O)=C(C(=O)Nc1ccccc1)/N=N/c1ccc(C)cc1[N](O)=O	MFCD00078234
	C[C@H](NC(=O)[C@@H](N)CC(O)=O)C(=O)Nc1ccc2ccccc2c1	MFCD00078869
	O[C@@H]([C@@H](COC(=O)CCC(O)=O)NC(=O)C(Cl)Cl)c1ccc(cc1)[N](O)=O	MFCD00079025
	CC(C)[C@H](N)C(=O)Nc1ccc(cc1)[N](O)=O	MFCD00080972
	CC(C)C[C@H](NC(=O)[C@@H](O)[C@H](N)Cc1ccccc1)C(O)=O	MFCD00083262
	C[C@H]1C[C@H]2[C@@H]3CC[C@@](O)(C(=O)COC(=O)CCC(O)=O)[C@@]3(C)C[C@H](O)[C@@H]2[C@@]2(C)C=CC(=O)C=C12	MFCD00083414
	CC(C)C[C@@H](N)C(=O)Nc1ccc(cc1)[N](O)=O	MFCD00083645
	OCCNc1cc(NCCO)c(cc1Cl)[N](O)=O	MFCD00086828
	Oc1cccc(NC(=S)Nc2ccc(cc2)[N](O)=O)c1	MFCD00095930
	COc1ccc(C)cc1NC(=O)NNc1ccc(cc1)[N](O)=O	MFCD00096042
	OC(=O)COCC(=O)NCCc1c[nH]c2ccccc12	MFCD00114341
	N\C(c1ncc(s1)[N](O)=O)=N/OC(=O)Nc1ccccc1	MFCD00114850
	CC(C)NC(=O)NNC(=O)c1cccc(c1)[N](O)=O	MFCD00121289
	O[N](=O)c1cccc(c1)C(=O)NNC(=O)Nc1ccccc1	MFCD00121290
	OC(=O)C(\Cl)=C(Cl)\C=N\NC(=O)CCc1ccc(O)cc1	MFCD00122679
	O[C@@H](COc1cccc(Cl)c1)\C=C\[C@H]1[C@H](O)C[C@H](O)[C@@H]1C\C=C/CCCC(O)=O	MFCD00132875
	CCCCC[C@H](O)\C=C\[C@H]1[C@H](O)C[C@@H]2O\C(C[C@H]12)=C/CCCC(O)=O	MFCD00135629
	OC(=O)c1cc(C(=O)c2ccccc2O)c(O)nc1C(F)(F)F	MFCD00138707
	C[C@H](CCC(O)=O)[C@H]1CC[C@H]2[C@@H]3CC[C@@H]4C[C@H](O)CC[C@]4(C)[C@H]3C[C@H](O)[C@]12C	MFCD00150750
	C[C@]12C[C@H](O)[C@H]3[C@@H](CCC4=CC(=O)C=C[C@]34C)[C@@H]1CC[C@]2(O)C(=O)COC(=O)C(O)=O	MFCD00152768
	CC(=O)N[C@@H](Cc1ccccc1)C(=O)Nc1ccc(cc1)[N](O)=O	MFCD00155537
	CCCNC(=O)NNC(=O)c1ccc(O)cc1	MFCD00158137
	CCCNC(=O)NNc1ccc(cc1)C(O)=O	MFCD00158225
	OC(=O)c1ccc(NCc2c[nH]c3ccccc23)cc1	MFCD00159855
	COc1cc(cc(\C=N\c2ccccc2O)c1O)[N](O)=O	MFCD00160880
	Nc1ccc(N)c(c1)\N=N\c1cc(cc(c1O)[N](O)=O)[N](O)=O	MFCD00161162
	O[N](=O)c1cccc(\C=C\C(=O)NCCc2c[nH]c3ccccc23)c1	MFCD00169985
	O[N](=O)c1ccccc1\C=N\NC(=O)C(=O)Nc1nccs1	MFCD00186395
	Oc1ccc(cc1\C=N\Cc1nc2ccccc2[nH]1)[N](O)=O	MFCD00187087
	NC1=N[C@@H](O)c2nc(CNc3ccc(cc3)C(=O)N[C@@H](CCC(O)=O)C(O)=O)cnc2N1	MFCD00189709
	Cc1cc(N=C2C=CC(=O)C=C2)c(N)cc1N	MFCD00190669
	CCCC[C@H](N)C(=O)Nc1ccc(cc1)[N](O)=O	MFCD00190970
	CCC[C@H](N)C(=O)Nc1ccc(cc1)[N](O)=O	MFCD00190975
	CC[C@H](C)[C@H](NC(=O)[C@@H](N)Cc1ccc(O)cc1)C(O)=O	MFCD00191039
	O[C@H](C\N=C\c1ccc(O)cc1O)c1ccc(cc1)[N](O)=O	MFCD00194138
	CCOC(=O)c1c(N)onc1Nc1ccc(cc1)C(O)=O	MFCD00205368
	OC(=O)\C=C\C(=O)Nc1cccc(NC(=O)c2ccccc2O)c1	MFCD00207012
	Cc1nn(c(N)c1C(N)=S)-c1ccc(cc1)[N](O)=O	MFCD00208942
	CC(C)C[C@H](NC(=O)[C@H](Cc1ccccc1)NC(=O)CN)C(O)=O	MFCD00209805
	CC[C@@H](CO)NC(=O)c1cc2cc(ccc2[nH]1)S(C)(=O)=O	MFCD00214449
	CC\C=C/C[C@H](O)\C=C\[C@H]1[C@H](O)C[C@@H]2O\C(C[C@H]12)=C\CCCC(O)=O	MFCD00216080
	O[N](=O)c1ccc(CC(=O)N\N=C2/C(=O)Nc3ccccc23)cc1	MFCD00222137
	Oc1ccc(cc1\C=N\NC(=O)c1ccccc1O)[N](O)=O	MFCD00228642
	Nc1ccc2[C@@H](c3ccc(cc3)[N](O)=O)C(C#N)=C(N)Oc2c1	MFCD00235203
	N[C@@H](Cc1ccc(O)cc1)C(=O)N1CCC[C@H]1C(O)=O	MFCD00236912
	C[C@@H](OC(C)(C)C)[C@H](N)C(=O)Nc1ccc(cc1)[N](O)=O	MFCD00237279
	C[C@H](N)C(=O)N[C@@H](C)C(=O)Nc1ccc(cc1)C(O)=O	MFCD00237700
	C[C@H](N)C(=O)N[C@@H](Cc1ccccc1)C(=O)N[C@@H](C)C(O)=O	MFCD00237741
	CC[C@H](C)[C@H](N)C(=O)Nc1ccc(cc1)[N](O)=O	MFCD00238006
	CSCC[C@H](N)C(=O)N[C@@H](Cc1c[nH]cn1)C(=O)NCC(O)=O	MFCD00238084
	C\C(=N\O)c1ccc(NC(=O)\C=C\C(O)=O)cc1	MFCD00245596
	N\C(OCC=C)=C\N\N=C\c1ccc2OCOc2c1	MFCD00246051
	O[C@@H]1CCC[C@@]11CCC\C1=N/Nc1ccc(cc1[N](O)=O)[N](O)=O	MFCD00268041
	OC(=O)[C@H](Cc1ccc(O)cc1)Nc1ccc(cc1[N](O)=O)[N](O)=O	MFCD00269712
	CC(C)C[C@H](NC(=O)N1CCCCCC1)C(=O)N[C@H](Cc1c[nH]c2ccccc12)C(=O)N[C@H](Cc1c[nH]c2ccccc12)C(O)=O	MFCD00270844
	CNC(=O)c1cc(ccc1Sc1ccccc1CO)[N](O)=O	MFCD00277142
	C[C@@H](CCC(=O)NCC(O)=O)[C@@H]1CC[C@@H]2[C@@H]3[C@@H](O)C[C@H]4C[C@@H](O)CC[C@@]4(C)[C@@H]3CC[C@@]12C	MFCD00277289
	C[C@H](NC(=O)[C@@H](Cc1ccccc1)NC(=O)CN)C(=O)N[C@@H](CC(O)=O)C(O)=O	MFCD00467157
	NC1=C(C#N)[C@H](c2ccc(cc2)[N](O)=O)c2ccc(O)cc2O1	MFCD00486698
	CCCCNC(=O)CC(=O)Nc1ccc(cc1)C(O)=O	MFCD00667194
	C[C@H](Cc1ccc(OCC(O)=O)cc1)NC[C@H](O)c1cccc(Cl)c1	MFCD00798869
	CC(C)(C)OC(=O)N[C@@H](Cc1c[nH]c2ccccc12)[C@@H](O)CC(O)=O	MFCD00800346
	CC1(C)CC(CC(C)(C)N1O)NC(=O)CCC(O)=O	MFCD00871366
	Nc1ccn(C[C@@H](CO)OCP(O)(O)=O)c(=O)n1	MFCD01075912
	Nc1nc(O)c2nc(CNc3ccc(cc3)C(=O)N[C@@H](CCC(O)=O)C(O)=O)cnc2n1	MFCD01076048
	Cc1sc(NC(=O)\C=C\C(O)=O)c(C(N)=O)c1C	MFCD01172447
	Cc1sc(NC(=O)CCC(O)=O)c(C(N)=O)c1C	MFCD01172448
	Nc1nc(=O)c2N(C=O)[C@@H](CNc3ccc(cc3)C(=O)N[C@@H](CCC(O)=O)C(O)=O)CNc2[nH]1	MFCD01311117
	OC(=O)CSCC(=O)NCCNc1nccc(n1)C(F)(F)F	MFCD01312004
	Nc1nc(=O)c2nc(CNc3ccc(cc3)C(=O)N[C@@H](CCC(O)=O)C(O)=O)cnc2[nH]1	MFCD01317158
	CC1(C)C=C(C(=O)NCCSS(C)(=O)=O)C(C)(C)N1O	MFCD01320450
	Nc1nc(NCC=C)sc1C(=O)c1cccc(c1)[N](O)=O	MFCD01443876
	N[C@@H](Cc1c[nH]c2ccccc12)C(=O)N1CCC[C@@H]1C(O)=O	MFCD01632084
	CCCCC(C)(C)[C@H](O)\C=C\[C@H]1[C@H](O)CC(=C)[C@@H]1C\C=C/CCCC(O)=O	MFCD01632737
	CC[C@H](C)C(=O)O[C@H]1C[C@@H](O)C=C2C=C[C@H](C)[C@H](CC[C@@H](O)C[C@@H](O)CC(O)=O)[C@@H]12	MFCD01747694
	CS(=O)(=O)c1ccc(CNC(=O)c2cccc3cc[nH]c23)cc1	MFCD01765593
	CC1(C)S[C@@H]2[C@H](NC(=O)[C@@H](N)c3ccc(O)cc3)C(=O)N2[C@H]1C(O)=O	MFCD01862259
	Cc1cc(ccc1O)[C@@]1(O)C(=O)Nc2ccc(cc2C1=O)[N](O)=O	MFCD02178489
	Cc1sc(NC(=O)CCCC(O)=O)c(C(N)=O)c1C	MFCD02254162
	CCc1c(C)sc(NC(=O)CCC(O)=O)c1C(N)=O	MFCD02254165
	NC(=O)c1c(NC(=O)CCC(O)=O)sc2CCCCCCc12	MFCD02254265
	CCCCC[C@H](O)\C=C\[C@H]1[C@H](O)Cc2c1cc(CCCCC(O)=O)n2-c1ccccc1	MFCD02259346
