# Supplementary material for: Diphenyl Urea Derivatives as Inhibitors of Transketolase: A Structure-Based Virtual Screening
Source: PLoS One. 2012 Mar 5;7(3):e32276. doi: 10.1371/journal.pone.0032276 (PMC3293897; doi:10.1371/journal.pone.0032276)
Supplement: Table S2 — XSCORE and pharmacophore RMSd of T2 and T2 derivatives. (XLS) [file pone.0032276.s004.xls]

## Sheet: Hoja1
Table S2: XSCORE and pharmacophore RMSd (Å) of T2 and T2 derivatives.
Compound	XSCORE	RMSd (Å)
T2	4.85	1.32
T2A	5.23	2.08
T2B	4.83	2.19
T2C	4.95	2.02
T2D	4.98	2.07
T2E	4.98	2.42
T2F	pharmacophore not fulfilled
